# Supplementary material for: Induction of Smooth Muscle Differentiation in Fibroblasts by Modulation of Cytoplasmic Actin Ratio
Source: Int J Mol Sci. 2026 Jun 27;27(13):5820. doi: 10.3390/ijms27135820 (PMC13361686; doi:10.3390/ijms27135820)
Supplement: Supplementary file 1 [file ijms-27-05820-s001.zip]

Archive with 5 entries (5 files):
- Supplementary Figure S1.jpg
- Supplementary Figure S2.jpg
- Supplementary Figures S1 and S2.pdf
- Supplementary Table S1_RNA-seq.xlsx
- Supplementary WB materials.pdf
