# Supplementary material for: Induction of Smooth Muscle Differentiation in Fibroblasts by Modulation of Cytoplasmic Actin Ratio
Source: Int J Mol Sci. 2026 Jun 27;27(13):5820. doi: 10.3390/ijms27135820 (PMC13361686; doi:10.3390/ijms27135820)
Supplement: Supplementary file 1 [file ijms-27-05820-s001.zip › Supplementary Table S1_RNA-seq.xlsx]

## Sheet: RNAseq_gingivFb_9d_suppl
Gene	Control	shβ-actin	Protein Name	Annotation
ACTA2	1094	2833	α-SMA	Smooth muscle alpha-actin
ACTB	79317	1637	β-actin	Beta-actin (cytoskeletal)
ACTG1	63390	68674	γ-actin	Gamma-actin (cytoskeletal)
ACTG2	91	278	γ-SMA	Smooth muscle gamma-actin
ACTN1	12850	18858	Alpha-actinin-1	Actin-binding and crosslinking protein; component of stress fibers and focal adhesions
ACTN4	6273	9210	Alpha-actinin-4	Actin-binding protein involved in cytoskeletal organization, adhesion and cell motility
CALM1	5471	2740	Calmodulin 1	Ubiquitous calcium-binding messenger protein
CALM2	13278	13231	Calmodulin 2	Ubiquitous calcium-binding messenger protein
CDH2	945	311	N-Cadherin	Neural cadherin
CNN2	3222	7768	Calponin 2	Smooth muscle contraction
DSG2	446	800	Desmoglein 2	Desmosomal cadherin
FLNA	51505	55722	Filamin A	Actin-binding protein required for actin network organisation and cell mechanical stability
FLNB	2981	2514	Filamin B	Actin-binding and crosslinking protein; supports cytoskeletal architecture
FLNC	8538	5532	Filamin C	Muscle-specific filamin, plays a central role in sarcomere assembly
HRH1	135	358	Histamine Receptor H1	Mediates contraction of smooth muscles
LMOD1	80	703	Leiomodin 1	Required for proper contractility of visceral smooth muscle cells; mediates nucleation of actin filaments
MKL2	523	985	MRTF-B	SRF coactivator regulated by G-actin; involved in actin-sensitive transcription
MYH9	35882	64482	NMHC-IIA	Non-muscle myosin heavy chain IIA
MYH10	890	1357	NMHC-IIB	Non-muscle myosin heavy chain IIB
MYL9	4004	8993	Myosin Light Chain 9	Smooth muscle myosin light chain (SMMLC)
MYLK	4179	14469	MLCK1	Smooth muscle myosin light chain kinase
NOTCH3	270	554	Notch 3	Notch receptor family member
NUPR1	171	606	Nuclear Protein 1	Transcriptional regulator; coordinates association of MYOD1 EP300 and DDX5 to MYOG promoter
PDGFRA	5846	5158	PDGFRα	Platelet-derived growth factor receptor alpha
PDGFRB	5194	6489	PDGFRβ	Platelet derived growth factor receptor beta
SYNM	450	1365	Synemin	Linkage between desmin (Type-VI IF) and EM; structural support in muscle
TAGLN	5456	16440	Transgelin (SM22)	Early marker of smooth muscle differentiation; ubiquitously expressed in vascular and visceral smooth muscle
TPM1	11066	13631	Tropomyosin 1	Actin-binding protein that stabilizes actin filaments and regulates contractility
TPM2	5163	12631	Tropomyosin 2	Mainly expressed in slow type 1 muscle fibers
TPM3	6127	5239	Tropomyosin 3	Stabilizes actin filaments in muscle and non-muscle cells
TPM4	20266	30615	Tropomyosin 4	Actin-binding protein that stabilizes actin filaments, especially in non-muscle cells
VCL	10706	38970	Vinculin	Focal adhesion protein
VIM	112794	118310	Vimentin	Intermediate filament protein providing structural support and maintaining cell integrity

## Sheet: relative RNA-seq data
RNAseq_ging9d_SMS
	C	shβ-actin				C	shβ-actin
ACTB	79317	1637			ACTB	1	0.1
ACTG1	63390	68674			ACTG1	1	1.1
ACTA2	1094	2833			ACTA2	1	2.6
ACTG2	91	278			ACTG2	1	3.1
ACTN1	12850	18858			ACTN1	1	1.5
ACTN4	6273	9210			ACTN4	1	1.5
CALM1	5471	2740			CALM1	1	0.5
CALM2	13278	13231			CALM2	1	1
CDH2	945	311			CDH2	1	0.3
CNN2	3222	7768			CNN2	1	2.4
DSG2	446	800			DSG2	1	1.8
FLNA	51505	55722			FLNA	1	1.1
FLNB	2981	2514			FLNB	1	0.84
FLNC	8538	5532			FLNC	1	0.65
HRH1	135	358			HRH1	1	2.7
LMOD1	80	703			LMOD1	1	8.8
MKL2	523	985			MKL2	1	1.9
MYH9	35882	64482			MYH9	1	1.8
MYH10	890	1357			MYH10	1	1.5
MYL9	4004	8993			MYL9	1	2.3
MYLK	4179	14469			MYLK	1	3.5
NOTCH3	264	554			NOTCH3	1	2.1
NUPR1	171	606			NUPR1	1	3.6
PDGFRA	5846	5158			PDGFRA	1	0.9
PDGFRB	5194	6489			PDGFRB	1	1.25
SYNM	450	1365			SYNM	1	3
TAGL	5456	16440			TAGL	1	3
TPM1	11066	13631			TPM1	1	1.23
TPM2	5163	12631			TPM2	1	2.5
TPM3	6127	5239			TPM3	1	0.86
TPM4	20266	30615			TPM4	1	1.5
VCL	10706	38970			VCL	1	3.6
VIM	112794	118310			VIM	1	1.05
